# Supplementary material for: Early life gut microbiota is associated with rapid infant growth in Hispanics from Southern California
Source: Gut Microbes. 2021 Aug 23;13(1):1961203. doi: 10.1080/19490976.2021.1961203 (PMC8386720; doi:10.1080/19490976.2021.1961203)
Supplement: Supplemental Material [file KGMI_A_1961203_SM4506.zip]

Archive with 3 entries (2 files):
- suppl/
- suppl/MM_Supplemental_Figures_Tables_02July21_Gut_Microbes.docx
- suppl/MM_Supplemental_Table10_02July21_Gut_Microbes.xlsx
